# Supplementary material for: Implementation Degree Assessment Sheet for Health Program in Japan by Customizing CFIR: Development and Validation
Source: Implement Sci Commun. 2022 Feb 19;3:20. doi: 10.1186/s43058-022-00270-w (PMC8858514; doi:10.1186/s43058-022-00270-w)
Supplement: Supplementary file 1 — Additional file 1. [file 43058_2022_270_MOESM1_ESM.xlsx]

## Sheet: English
	Research Utilization Competency Scale (RUC Ver.2017.3)
	Item No.	Step*	To what degree do the following attitudes and behaviors apply to you when performing your duties? For each item, please choose the most applicable number and fill in the answer column.	Most often applies	Often applies	Applies a little	Does not apply much	Does not apply	Does not apply at all	Answer
	1	Pre	I am aware of the necessity of using research results as evidence to solve problems.	6	5	4	3	2	1
	2	1	I clarify the problems of clients that need to be solved or improved.	6	5	4	3	2	1
	3	2	I take opportunities to learn the latest research results by attending academic conferences and subscribing to professional journals.	6	5	4	3	2	1
	4	2	I read literature related to problem-solving through databases and experts.	6	5	4	3	2	1
	5	2	I identify the research results to be used for problem-solving from the literature I have obtained.	6	5	4	3	2	1
	6	3	I confirm that the research results have been processed appropriately.	6	5	4	3	2	1
	7	3	I consider in advance the benefits and disadvantages to clients of applying the research results.	6	5	4	3	2	1
	8	4	I appy the methods devised from the research results to the clients.	6	5	4	3	2	1
	9	5	I evaluate whether the client's problems have been solved or improved by applying the research results.	6	5	4	3	2	1
	10	Post	I consider applying the research results to other clients based on the evaluation results.	6	5	4	3	2	1
		* Research Evidence Utilization Step: Step1 Ask, Step2 Acquire, Step3 Appraise, Step4 Apply, Step5 Assess
			Subtotal 1: To search the research results to solve the on-site questions (1–5)	0			( 5-30)
			Subtotal 2: To appraise, apply, and evaluate the research results (6–10)	0			( 5-30)
			Total: RUC (Subtotal 1) + (Subtotal 2) (1–10)	0			(10-60)
	Reiko Okamoto, Hiroko Seki, Kayoko Gouda, et.al., Development of a Research Utilization Competency Scale for Public Health Nurses, Journal of Japan Academy of Community Health Nursing, 20(1), 13-21, 2017 (in Japanese)
